# Supplementary material for: Positive Psychological Coaching Tools and Techniques: A Systematic Review and Classification
Source: Front Psychiatry. 2021 Jul 9;12:667200. doi: 10.3389/fpsyt.2021.667200 (PMC8298836; doi:10.3389/fpsyt.2021.667200)
Supplement: Supplementary file 2 [file Table_2.XLSX]

## Sheet: Codierung Experts
	Abbreviation in Journal Table
JP	A	Jonathan Passmore
TL	B	Tim Lomas
ZB	C	Zelda di Blasi
MJP	D	Maria Josefina Pelaez
DA	E	Diane Arijs
MS	F	Marisa Salanova
MLLLS	R	Marius Stander, Lara Roll, Llewelyn van Zyl, Stefanie Richter

## Sheet: Summary
Source			Fleiss Kappa		Interpretation (Landis & Koch, 1977)	Interpretation (Fleiss, 1981)
Experts only	overall classification		0.29		Fair	poor								schlecht
Experts + MLLLS	overall classification		0.3		Fair	poor								etwas
	technique 1	Active skill development	0.25		Fair	poor								ausreichend
	technique 2	Assessing Personality, Wellbeing (Quality of Life) and Work Preferences	0.6		Moderate	fair to good								mittelmäßig
	technique 3	Clarifying expectations and establishing rapport	0.66		Substantial	fair to good								beachtlich
	technique 4	(Cognitive) Reframing	0.08		Slight	poor
	technique 5	Competency-Based Assessment	0.27		Fair	poor								(fast) vollkommen
	technique 6	Evaluating Progress	0.48		Moderate	fair to good
	technique 7	Goal Setting	0.1		Slight	poor
	technique 8	Guided Self-Reflection	0.13		Slight	poor
	technique 9	Managing Difficult Emotions	-0.04		Poor	poor			Landis und Koch (1977)
	technique 10	Meaning Making	0.08		Slight	poor			Landis, J., & Koch, G. (1977). The Measurement of Observer Agreement for Categorical Data. Biometrics, 33(1), 159-174. doi:10.2307/2529310
	technique 11	Micro-Skills (active listening)	-0.08		Poor	poor
	technique 12	Personal Development Plan	0.13		Slight	poor
	technique 13	Providing Self-Administered Intentional Activities	0.21		Fair	poor
	technique 14	Re-contracting	0.85		Almost Perfect	excellent
	technique 15	Resource Activation	0.21		Fair	poor
	technique 16	Strengths Spotting	0.63		Substantial	fair to good
	technique 17	Strengths Utilization and Development	0.24		Fair	poor
	technique 18	Strengths Assessments	0.5		Moderate	fair to good

## Sheet: Fleiss Kappa_experts
Phase	Technique	cell	JP	TL	ZB	MJP	DA	MS		0	1
Ph1	1	1	0	0	0	0	0	0		6	0	1
Ph2	1	2	0	0	1	0	0	0		5	1	0.666667
Ph3	1	3	0	0	0	0	0	0		6	0	1
Ph4	1	4	0	1	0	1	1	1		2	4	0.466667
Ph5	1	5	0	0	0	0	0	0		6	0	1
Pro1	1	6	0	0	0	0	0	0		6	0	1
Pro2	1	7	0	0	0	0	1	0		5	1	0.666667
Pro3	1	8	0	1	0	0	0	0		5	1	0.666667
Ph1	2	9	0	0	0	0	1	0		5	1	0.666667
Ph2	2	10	1	1	1	1	1	1		0	6	1
Ph3	2	11	0	0	0	0	0	1		5	1	0.666667
Ph4	2	12	0	0	0	0	0	0		6	0	1
Ph5	2	13	0	0	0	0	0	0		6	0	1
Pro1	2	14	0	0	0	0	0	0		6	0	1
Pro2	2	15	0	1	0	1	1	0		3	3	0.4
Pro3	2	16	0	0	0	0	0	0		6	0	1
Ph1	3	17	1	1	1	1	1	1		0	6	1
Ph2	3	18	0	0	0	0	0	0		6	0	1
Ph3	3	19	0	0	0	0	0	0		6	0	1
Ph4	3	20	0	0	0	0	0	0		6	0	1
Ph5	3	21	0	0	1	0	1	0		4	2	0.466667
Pro1	3	22	0	0	0	0	0	0		6	0	1
Pro2	3	23	0	0	0	0	0	0		6	0	1
Pro3	3	24	0	1	0	0	0	0		5	1	0.666667
Ph1	4	25	0	0	0	0	0	0		6	0	1
Ph2	4	26	0	0	1	0	1	0		4	2	0.466667
Ph3	4	27	1	1	0	0	0	1		3	3	0.4
Ph4	4	28	0	0	1	0	0	1		4	2	0.466667
Ph5	4	29	0	0	0	0	0	0		6	0	1
Pro1	4	30	0	1	0	0	0	0		5	1	0.666667
Pro2	4	31	0	0	0	0	0	0		6	0	1
Pro3	4	32	0	0	0	1	1	0		4	2	0.466667
Ph1	5	33	0	1	0	0	0	0		5	1	0.666667
Ph2	5	34	1	0	1	1	1	1		1	5	0.666667
Ph3	5	35	0	0	0	0	0	1		5	1	0.666667
Ph4	5	36	0	0	0	0	0	1		5	1	0.666667
Ph5	5	37	0	0	0	0	0	0		6	0	1
Pro1	5	38	0	0	0	0	0	1		5	1	0.666667
Pro2	5	39	0	1	0	0	1	1		3	3	0.4
Pro3	5	40	0	0	0	1	0	0		5	1	0.666667
Ph1	6	41	0	0	0	0	0	0		6	0	1
Ph2	6	42	0	0	0	0	0	0		6	0	1
Ph3	6	43	0	0	0	0	0	0		6	0	1
Ph4	6	44	0	1	0	0	0	0		5	1	0.666667
Ph5	6	45	1	1	0	0	0	1		3	3	0.4
Pro1	6	46	1	0	0	0	1	1		3	3	0.4
Pro2	6	47	1	1	1	1	1	1		0	6	1
Pro3	6	48	0	0	0	0	0	1		5	1	0.666667
Ph1	7	49	0	1	0	0	0	0		5	1	0.666667
Ph2	7	50	0	0	0	0	0	0		6	0	1
Ph3	7	51	1	0	1	0	0	0		4	2	0.466667
Ph4	7	52	0	0	1	1	1	1		2	4	0.466667
Ph5	7	53	0	0	0	0	0	1		5	1	0.666667
Pro1	7	54	0	0	0	0	1	0		5	1	0.666667
Pro2	7	55	0	0	0	0	0	0		6	0	1
Pro3	7	56	0	1	0	0	0	0		5	1	0.666667
Ph1	8	57	0	1	0	0	0	0		5	1	0.666667
Ph2	8	58	1	0	1	1	1	1		1	5	0.666667
Ph3	8	59	0	0	0	1	0	1		4	2	0.466667
Ph4	8	60	0	0	0	0	0	1		5	1	0.666667
Ph5	8	61	0	1	0	0	0	0		5	1	0.666667
Pro1	8	62	0	0	0	0	1	0		5	1	0.666667
Pro2	8	63	0	0	0	0	1	0		5	1	0.666667
Pro3	8	64	0	1	0	0	1	0		4	2	0.466667
Ph1	9	65	0	1	1	0	1	0		3	3	0.4
Ph2	9	66	0	0	1	0	1	0		4	2	0.466667
Ph3	9	67	0	0	1	0	0	1		4	2	0.466667
Ph4	9	68	0	1	1	0	1	1		2	4	0.466667
Ph5	9	69	0	0	0	0	0	1		5	1	0.666667
Pro1	9	70	1	0	0	0	0	1		4	2	0.466667
Pro2	9	71	0	0	0	0	0	1		5	1	0.666667
Pro3	9	72	0	1	0	1	1	0		3	3	0.4
Ph1	10	73	0	0	0	0	0	0		6	0	1
Ph2	10	74	0	0	1	0	0	0		5	1	0.666667
Ph3	10	75	1	1	0	0	0	1		3	3	0.4
Ph4	10	76	0	0	1	0	1	1		3	3	0.4
Ph5	10	77	0	0	0	0	0	0		6	0	1
Pro1	10	78	0	0	0	0	1	0		5	1	0.666667
Pro2	10	79	0	0	0	0	1	0		5	1	0.666667
Pro3	10	80	0	0	0	1	1	0		4	2	0.466667
Ph1	11	81	0	0	1	1	1	1		2	4	0.466667
Ph2	11	82	0	0	1	1	1	1		2	4	0.466667
Ph3	11	83	0	0	1	1	1	1		2	4	0.466667
Ph4	11	84	1	1	1	1	0	1		1	5	0.666667
Ph5	11	85	0	0	1	1	0	1		3	3	0.4
Pro1	11	86	0	0	1	0	0	1		4	2	0.466667
Pro2	11	87	0	0	1	1	0	1		3	3	0.4
Pro3	11	88	1	0	1	1	1	1		1	5	0.666667
Ph1	12	89	0	1	0	0	0	0		5	1	0.666667
Ph2	12	90	0	1	0	0	0	0		5	1	0.666667
Ph3	12	91	0	0	0	0	0	0		6	0	1
Ph4	12	92	0	0	1	1	0	1		3	3	0.4
Ph5	12	93	1	0	0	0	0	1		4	2	0.466667
Pro1	12	94	0	0	0	0	0	0		6	0	1
Pro2	12	95	1	1	0	0	1	0		3	3	0.4
Pro3	12	96	0	0	0	0	0	0		6	0	1
Ph1	13	97	0	0	0	0	0	0		6	0	1
Ph2	13	98	0	0	0	0	0	0		6	0	1
Ph3	13	99	0	0	0	0	0	1		5	1	0.666667
Ph4	13	100	1	1	0	0	0	1		3	3	0.4
Ph5	13	101	0	0	0	0	0	1		5	1	0.666667
Pro1	13	102	0	0	1	1	1	0		3	3	0.4
Pro2	13	103	0	0	0	0	0	0		6	0	1
Pro3	13	104	0	1	0	0	0	0		5	1	0.666667
Ph1	14	105	0	0	0	0	0	0		6	0	1
Ph2	14	106	0	0	0	0	0	0		6	0	1
Ph3	14	107	0	0	0	0	0	0		6	0	1
Ph4	14	108	0	0	0	0	0	0		6	0	1
Ph5	14	109	1	1	1	1	1	1		0	6	1
Pro1	14	110	0	0	0	0	0	0		6	0	1
Pro2	14	111	0	0	0	0	1	0		5	1	0.666667
Pro3	14	112	0	0	0	0	0	0		6	0	1
Ph1	15	113	0	0	0	0	0	0		6	0	1
Ph2	15	114	0	1	1	0	1	1		2	4	0.466667
Ph3	15	115	0	0	0	0	0	1		5	1	0.666667
Ph4	15	116	1	1	0	0	0	1		3	3	0.4
Ph5	15	117	0	1	0	0	0	0		5	1	0.666667
Pro1	15	118	0	0	1	0	1	0		4	2	0.466667
Pro2	15	119	0	0	0	0	0	0		6	0	1
Pro3	15	120	0	1	1	1	1	0		2	4	0.466667
Ph1	16	121	0	0	0	0	0	0		6	0	1
Ph2	16	122	1	1	1	1	1	1		0	6	1
Ph3	16	123	0	0	0	0	0	0		6	0	1
Ph4	16	124	0	0	0	0	0	0		6	0	1
Ph5	16	125	0	0	0	0	0	0		6	0	1
Pro1	16	126	0	0	0	0	1	0		5	1	0.666667
Pro2	16	127	0	1	0	0	0	0		5	1	0.666667
Pro3	16	128	0	0	0	0	0	0		6	0	1
Ph1	17	129	0	0	0	0	0	0		6	0	1
Ph2	17	130	0	1	1	0	0	1		3	3	0.4
Ph3	17	131	0	0	0	0	0	0		6	0	1
Ph4	17	132	1	0	1	1	1	1		1	5	0.666667
Ph5	17	133	0	0	0	0	0	1		5	1	0.666667
Pro1	17	134	0	0	0	0	1	0		5	1	0.666667
Pro2	17	135	0	1	0	0	0	1		4	2	0.466667
Pro3	17	136	0	0	0	0	0	0		6	0	1
Ph1	18	137	0	1	0	0	0	0		5	1	0.666667
Ph2	18	138	1	1	1	1	1	1		0	6	1
Ph3	18	139	0	0	0	0	0	0		6	0	1
Ph4	18	140	0	0	0	0	0	0		6	0	1
Ph5	18	141	0	0	0	0	1	0		5	1	0.666667
Pro1	18	142	0	0	1	0	0	0		5	1	0.666667
Pro2	18	143	0	1	1	0	1	0		3	3	0.4
Pro3	18	144	0	0	0	0	0	0		6	0	1
									864	644	220
										0.74537	0.25463
												0.728704	p0
									pe	0.620413
								Kappa	0.285285

## Sheet: Fleiss Kappa_experts+ authors
Phase	Technique	cell	JP	TL	ZB	MJP	DA	MS	MLLLS		0	1
Ph1	1	1	0	0	0	0	0	0	0		7	0	1
Ph2	1	2	0	0	1	0	0	0	0		6	1	0.714286
Ph3	1	3	0	0	0	0	0	0	0		7	0	1
Ph4	1	4	0	1	0	1	1	1	1		2	5	0.52381
Ph5	1	5	0	0	0	0	0	0	0		7	0	1
Pro1	1	6	0	0	0	0	0	0	1		6	1	0.714286
Pro2	1	7	0	0	0	0	1	0	0		6	1	0.714286
Pro3	1	8	0	1	0	0	0	0	0		6	1	0.714286
Ph1	2	9	0	0	0	0	1	0	0		6	1	0.714286
Ph2	2	10	1	1	1	1	1	1	1		0	7	1
Ph3	2	11	0	0	0	0	0	1	0		6	1	0.714286
Ph4	2	12	0	0	0	0	0	0	0		7	0	1
Ph5	2	13	0	0	0	0	0	0	0		7	0	1
Pro1	2	14	0	0	0	0	0	0	0		7	0	1
Pro2	2	15	0	1	0	1	1	0	1		3	4	0.428571
Pro3	2	16	0	0	0	0	0	0	0		7	0	1
Ph1	3	17	1	1	1	1	1	1	1		0	7	1
Ph2	3	18	0	0	0	0	0	0	0		7	0	1
Ph3	3	19	0	0	0	0	0	0	0		7	0	1
Ph4	3	20	0	0	0	0	0	0	0		7	0	1
Ph5	3	21	0	0	1	0	1	0	1		4	3	0.428571
Pro1	3	22	0	0	0	0	0	0	0		7	0	1
Pro2	3	23	0	0	0	0	0	0	0		7	0	1
Pro3	3	24	0	1	0	0	0	0	0		6	1	0.714286
Ph1	4	25	0	0	0	0	0	0	0		7	0	1
Ph2	4	26	0	0	1	0	1	0	1		4	3	0.428571
Ph3	4	27	1	1	0	0	0	1	0		4	3	0.428571
Ph4	4	28	0	0	1	0	0	1	1		4	3	0.428571
Ph5	4	29	0	0	0	0	0	0	0		7	0	1
Pro1	4	30	0	1	0	0	0	0	1		5	2	0.52381
Pro2	4	31	0	0	0	0	0	0	0		7	0	1
Pro3	4	32	0	0	0	1	1	0	1		4	3	0.428571
Ph1	5	33	0	1	0	0	0	0	0		6	1	0.714286
Ph2	5	34	1	0	1	1	1	1	1		1	6	0.714286
Ph3	5	35	0	0	0	0	0	1	0		6	1	0.714286
Ph4	5	36	0	0	0	0	0	1	0		6	1	0.714286
Ph5	5	37	0	0	0	0	0	0	0		7	0	1
Pro1	5	38	0	0	0	0	0	1	0		6	1	0.714286
Pro2	5	39	0	1	0	0	1	1	1		3	4	0.428571
Pro3	5	40	0	0	0	1	0	0	0		6	1	0.714286
Ph1	6	41	0	0	0	0	0	0	0		7	0	1
Ph2	6	42	0	0	0	0	0	0	0		7	0	1
Ph3	6	43	0	0	0	0	0	0	0		7	0	1
Ph4	6	44	0	1	0	0	0	0	0		6	1	0.714286
Ph5	6	45	1	1	0	0	0	1	1		3	4	0.428571
Pro1	6	46	1	0	0	0	1	1	0		4	3	0.428571
Pro2	6	47	1	1	1	1	1	1	1		0	7	1
Pro3	6	48	0	0	0	0	0	1	0		6	1	0.714286
Ph1	7	49	0	1	0	0	0	0	0		6	1	0.714286
Ph2	7	50	0	0	0	0	0	0	0		7	0	1
Ph3	7	51	1	0	1	0	0	0	0		5	2	0.52381
Ph4	7	52	0	0	1	1	1	1	1		2	5	0.52381
Ph5	7	53	0	0	0	0	0	1	1		5	2	0.52381
Pro1	7	54	0	0	0	0	1	0	0		6	1	0.714286
Pro2	7	55	0	0	0	0	0	0	1		6	1	0.714286
Pro3	7	56	0	1	0	0	0	0	0		6	1	0.714286
Ph1	8	57	0	1	0	0	0	0	0		6	1	0.714286
Ph2	8	58	1	0	1	1	1	1	1		1	6	0.714286
Ph3	8	59	0	0	0	1	0	1	1		4	3	0.428571
Ph4	8	60	0	0	0	0	0	1	1		5	2	0.52381
Ph5	8	61	0	1	0	0	0	0	0		6	1	0.714286
Pro1	8	62	0	0	0	0	1	0	0		6	1	0.714286
Pro2	8	63	0	0	0	0	1	0	0		6	1	0.714286
Pro3	8	64	0	1	0	0	1	0	1		4	3	0.428571
Ph1	9	65	0	1	1	0	1	0	0		4	3	0.428571
Ph2	9	66	0	0	1	0	1	0	0		5	2	0.52381
Ph3	9	67	0	0	1	0	0	1	0		5	2	0.52381
Ph4	9	68	0	1	1	0	1	1	0		3	4	0.428571
Ph5	9	69	0	0	0	0	0	1	0		6	1	0.714286
Pro1	9	70	1	0	0	0	0	1	1		4	3	0.428571
Pro2	9	71	0	0	0	0	0	1	0		6	1	0.714286
Pro3	9	72	0	1	0	1	1	0	1		3	4	0.428571
Ph1	10	73	0	0	0	0	0	0	0		7	0	1
Ph2	10	74	0	0	1	0	0	0	0		6	1	0.714286
Ph3	10	75	1	1	0	0	0	1	0		4	3	0.428571
Ph4	10	76	0	0	1	0	1	1	1		3	4	0.428571
Ph5	10	77	0	0	0	0	0	0	0		7	0	1
Pro1	10	78	0	0	0	0	1	0	1		5	2	0.52381
Pro2	10	79	0	0	0	0	1	0	0		6	1	0.714286
Pro3	10	80	0	0	0	1	1	0	1		4	3	0.428571
Ph1	11	81	0	0	1	1	1	1	0		3	4	0.428571
Ph2	11	82	0	0	1	1	1	1	0		3	4	0.428571
Ph3	11	83	0	0	1	1	1	1	0		3	4	0.428571
Ph4	11	84	1	1	1	1	0	1	0		2	5	0.52381
Ph5	11	85	0	0	1	1	0	1	0		4	3	0.428571
Pro1	11	86	0	0	1	0	0	1	1		4	3	0.428571
Pro2	11	87	0	0	1	1	0	1	1		3	4	0.428571
Pro3	11	88	1	0	1	1	1	1	1		1	6	0.714286
Ph1	12	89	0	1	0	0	0	0	0		6	1	0.714286
Ph2	12	90	0	1	0	0	0	0	0		6	1	0.714286
Ph3	12	91	0	0	0	0	0	0	0		7	0	1
Ph4	12	92	0	0	1	1	0	1	1		3	4	0.428571
Ph5	12	93	1	0	0	0	0	1	0		5	2	0.52381
Pro1	12	94	0	0	0	0	0	0	0		7	0	1
Pro2	12	95	1	1	0	0	1	0	1		3	4	0.428571
Pro3	12	96	0	0	0	0	0	0	1		6	1	0.714286
Ph1	13	97	0	0	0	0	0	0	0		7	0	1
Ph2	13	98	0	0	0	0	0	0	0		7	0	1
Ph3	13	99	0	0	0	0	0	1	0		6	1	0.714286
Ph4	13	100	1	1	0	0	0	1	1		3	4	0.428571
Ph5	13	101	0	0	0	0	0	1	0		6	1	0.714286
Pro1	13	102	0	0	1	1	1	0	1		3	4	0.428571
Pro2	13	103	0	0	0	0	0	0	0		7	0	1
Pro3	13	104	0	1	0	0	0	0	0		6	1	0.714286
Ph1	14	105	0	0	0	0	0	0	0		7	0	1
Ph2	14	106	0	0	0	0	0	0	0		7	0	1
Ph3	14	107	0	0	0	0	0	0	0		7	0	1
Ph4	14	108	0	0	0	0	0	0	0		7	0	1
Ph5	14	109	1	1	1	1	1	1	1		0	7	1
Pro1	14	110	0	0	0	0	0	0	0		7	0	1
Pro2	14	111	0	0	0	0	1	0	0		6	1	0.714286
Pro3	14	112	0	0	0	0	0	0	0		7	0	1
Ph1	15	113	0	0	0	0	0	0	0		7	0	1
Ph2	15	114	0	1	1	0	1	1	0		3	4	0.428571
Ph3	15	115	0	0	0	0	0	1	0		6	1	0.714286
Ph4	15	116	1	1	0	0	0	1	1		3	4	0.428571
Ph5	15	117	0	1	0	0	0	0	0		6	1	0.714286
Pro1	15	118	0	0	1	0	1	0	1		4	3	0.428571
Pro2	15	119	0	0	0	0	0	0	0		7	0	1
Pro3	15	120	0	1	1	1	1	0	1		2	5	0.52381
Ph1	16	121	0	0	0	0	0	0	0		7	0	1
Ph2	16	122	1	1	1	1	1	1	1		0	7	1
Ph3	16	123	0	0	0	0	0	0	0		7	0	1
Ph4	16	124	0	0	0	0	0	0	0		7	0	1
Ph5	16	125	0	0	0	0	0	0	0		7	0	1
Pro1	16	126	0	0	0	0	1	0	0		6	1	0.714286
Pro2	16	127	0	1	0	0	0	0	0		6	1	0.714286
Pro3	16	128	0	0	0	0	0	0	1		6	1	0.714286
Ph1	17	129	0	0	0	0	0	0	0		7	0	1
Ph2	17	130	0	1	1	0	0	1	0		4	3	0.428571
Ph3	17	131	0	0	0	0	0	0	0		7	0	1
Ph4	17	132	1	0	1	1	1	1	1		1	6	0.714286
Ph5	17	133	0	0	0	0	0	1	0		6	1	0.714286
Pro1	17	134	0	0	0	0	1	0	1		5	2	0.52381
Pro2	17	135	0	1	0	0	0	1	0		5	2	0.52381
Pro3	17	136	0	0	0	0	0	0	1		6	1	0.714286
Ph1	18	137	0	1	0	0	0	0	0		6	1	0.714286
Ph2	18	138	1	1	1	1	1	1	1		0	7	1
Ph3	18	139	0	0	0	0	0	0	0		7	0	1
Ph4	18	140	0	0	0	0	0	0	0		7	0	1
Ph5	18	141	0	0	0	0	1	0	0		6	1	0.714286
Pro1	18	142	0	0	1	0	0	0	0		6	1	0.714286
Pro2	18	143	0	1	1	0	1	0	0		4	3	0.428571
Pro3	18	144	0	0	0	0	0	0	0		7	0	1
										1008	744	264
											0.738095	0.261905
													0.729497	p0
										pe	0.613379
								Kappa		0.300342

## Sheet: FK_T1
Phase	Technique	cell	JP	TL	ZB	MJP	DA	MS	MLLLS		0	1
Ph1	1	1	0	0	0	0	0	0	0		7	0	1
Ph2	1	2	0	0	1	0	0	0	0		6	1	0.714286
Ph3	1	3	0	0	0	0	0	0	0		7	0	1
Ph4	1	4	0	1	0	1	1	1	1		2	5	0.52381
Ph5	1	5	0	0	0	0	0	0	0		7	0	1
Pro1	1	6	0	0	0	0	0	0	1		6	1	0.714286
Pro2	1	7	0	0	0	0	1	0	0		6	1	0.714286
Pro3	1	8	0	1	0	0	0	0	0		6	1	0.714286
										56	47	9
											0.839286	0.160714
													0.797619	p0
										pe	0.73023
								Kappa		0.249803

## Sheet: FK_T2
Phase	Technique	cell	JP	TL	ZB	MJP	DA	MS	MLLLS		0	1
Ph1	2	9	0	0	0	0	1	0	0		6	1	0.714286
Ph2	2	10	1	1	1	1	1	1	1		0	7	1
Ph3	2	11	0	0	0	0	0	1	0		6	1	0.714286
Ph4	2	12	0	0	0	0	0	0	0		7	0	1
Ph5	2	13	0	0	0	0	0	0	0		7	0	1
Pro1	2	14	0	0	0	0	0	0	0		7	0	1
Pro2	2	15	0	1	0	1	1	0	1		3	4	0.428571
Pro3	2	16	0	0	0	0	0	0	0		7	0	1
										56	43	13
											0.767857	0.232143
													0.857143	p0
										pe	0.643495
								Kappa		0.599284

## Sheet: FK_T3
Phase	Technique	cell	JP	TL	ZB	MJP	DA	MS	MLLLS		0	1
Ph1	3	17	1	1	1	1	1	1	1		0	7	1
Ph2	3	18	0	0	0	0	0	0	0		7	0	1
Ph3	3	19	0	0	0	0	0	0	0		7	0	1
Ph4	3	20	0	0	0	0	0	0	0		7	0	1
Ph5	3	21	0	0	1	0	1	0	1		4	3	0.428571
Pro1	3	22	0	0	0	0	0	0	0		7	0	1
Pro2	3	23	0	0	0	0	0	0	0		7	0	1
Pro3	3	24	0	1	0	0	0	0	0		6	1	0.714286
										56	45	11
											0.803571	0.196429
													0.892857	p0
										pe	0.684311
								Kappa		0.660606

## Sheet: FK_T4
Phase	Technique	cell	JP	TL	ZB	MJP	DA	MS	MLLLS		0	1
Ph1	4	25	0	0	0	0	0	0	0		7	0	1
Ph2	4	26	0	0	1	0	1	0	1		4	3	0.428571
Ph3	4	27	1	1	0	0	0	1	0		4	3	0.428571
Ph4	4	28	0	0	1	0	0	1	1		4	3	0.428571
Ph5	4	29	0	0	0	0	0	0	0		7	0	1
Pro1	4	30	0	1	0	0	0	0	1		5	2	0.52381
Pro2	4	31	0	0	0	0	0	0	0		7	0	1
Pro3	4	32	0	0	0	1	1	0	1		4	3	0.428571
										56	42	14
											0.75	0.25
													0.654762	p0
										pe	0.625
								Kappa		0.0793651

## Sheet: FK_T5
Phase	Technique	cell	JP	TL	ZB	MJP	DA	MS	MLLLS		0	1
Ph1	5	33	0	1	0	0	0	0	0		6	1	0.714286
Ph2	5	34	1	0	1	1	1	1	1		1	6	0.714286
Ph3	5	35	0	0	0	0	0	1	0		6	1	0.714286
Ph4	5	36	0	0	0	0	0	1	0		6	1	0.714286
Ph5	5	37	0	0	0	0	0	0	0		7	0	1
Pro1	5	38	0	0	0	0	0	1	0		6	1	0.714286
Pro2	5	39	0	1	0	0	1	1	1		3	4	0.428571
Pro3	5	40	0	0	0	1	0	0	0		6	1	0.714286
										56	41	15
											0.732143	0.267857
													0.714286	p0
										pe	0.607781
								Kappa		0.271545

## Sheet: FK_T6
Phase	Technique	cell	JP	TL	ZB	MJP	DA	MS	MLLLS		0	1
Ph1	6	41	0	0	0	0	0	0	0		7	0	1
Ph2	6	42	0	0	0	0	0	0	0		7	0	1
Ph3	6	43	0	0	0	0	0	0	0		7	0	1
Ph4	6	44	0	1	0	0	0	0	0		6	1	0.714286
Ph5	6	45	1	1	0	0	0	1	1		3	4	0.428571
Pro1	6	46	1	0	0	0	1	1	0		4	3	0.428571
Pro2	6	47	1	1	1	1	1	1	1		0	7	1
Pro3	6	48	0	0	0	0	0	1	0		6	1	0.714286
										56	40	16
											0.714286	0.285714
													0.785714	p0
										pe	0.591837
								Kappa		0.475

[truncated: 12 more sheets: FK_T7, FK_T8, FK_T9, FK_T10, FK_T11, FK_T12, FK_T13, FK_T14, FK_T15, FK_T16, FK_T17, FK_T18]
